# Supplementary material for: Pisum sativum Defensin 1 Eradicates Mouse Metastatic Lung Nodules from B16F10 Melanoma Cells
Source: Int J Mol Sci. 2020 Apr 11;21(8):2662. doi: 10.3390/ijms21082662 (PMC7219108; doi:10.3390/ijms21082662)
Supplement: Supplementary file 1 [file ijms-21-02662-s001.zip]

Archive with 2 entries (2 files):
- Supplementary_Video_1 (5).mp4
- Supplementarytable1ijms-713239 (1).pdf
